# Supplementary material for: Elevations in D-dimer levels in patients with Plasmodium infections: a systematic review and meta-analysis
Source: Sci Rep. 2025 Jan 5;15:858. doi: 10.1038/s41598-024-84907-x (PMC11701129; doi:10.1038/s41598-024-84907-x)
Supplement: Supplementary file 2 — Supplementary Material 2 [file 41598_2024_84907_MOESM2_ESM.xlsx]

## Sheet: Details of included studies
Table S2. Details of included studies
No.	Authors	Study design	Study location	Continent	Year of conduction	Types of participants (severe, uncomplicated, asymptomatic)	Plasmodium spp.	Mean age in any groups (mean ± SD, median ± range)	Age range (years)	Comparison	D-dimer levels in malaria and other groups	D-dimer levels in malaria (mean±SD, median ±range)(unit)	Method for malaria	Method for D-dimer measurement (principle)	Company for D-dimer	Blood for D-dimer (whole blood/plasma/serum)
1	Abdallah et al., 2019	Case‒control study	Sudan	Africa	Not specified	Malaria (60), healthy control (40)	P. falciparum	Malaria:17.26±15.41 months, healthy control: 18.00±5.91 months	Children	Malaria vs. non-malarial controls	1. D-dimer level in the case group is significantly higher than that in the control group. 2. D-dimer level showed correlation with parasite density	Case: 7397.58±5867.07 ng/mL, control: 150.22±79.56 ng/mL	Microscopy	Fluorescence Immunoassay technology	I-Chroma Device	Plasma
2	Akwuebu et al., 2021	Cross‒sectional study	Nigeria	Africa	2020	Complicated malaria (25), uncomplicate malaria (426), control (371),	P. falciparum	Not specified	Children (0-16)	1. Malaria vs. non-malarial controls. 2. Severe vs. non-severe malaria	1.Female: A significant difference was observed in the mean D-dimer values of female subjects with both complicated and uncomplicated malaria compared to the control group. Additionally, the D-dimer levels were significantly higher in those with complicated malaria compared to those with uncomplicated malaria. 2.Male: Male subjects with complicated malaria exhibited significantly higher mean D-di…	Female: Complicated cases: 6436.64±568.94 pg/ml, uncomplicated cases: 2824.55±143.46 pg/ml, control: 1866.39±147.35 pg/ml; Male: complicated cases :5004.86±504.31 pg/ml, uncomplicated cases: 1846.66±118.63 pg/ml, control: 1800.44±131.15 pg/ml	Microscopy	Enzyme linked immunosorbent (ELISA)	Bioassay Technology Laboratory	Plasma
3	Aninagyei et al., 2021	Cross‒sectional study	Ghana	Africa	2017-2018	Malaria (80), Control (120)	P. falciparum	Infected: 28 years Non-infected: 27 years	Adults (20-33, 19-32)	Malaria vs. non-malarial controls	Mean D-dimer level was highly significantly elevated in the infected donors compared to non-infected donors	Malaria non-infected blood donors: 157.3 ± 33.3, malaria infected blood donors: 447.3 ± 64.6 ng/mL	Microscopy/RDT	Fluorescence immunoassay technology	FinecareTM FIA Meter (Wondfo Biotech, Guangzhou, China)	Serum
4	Avery et al., 2012	Cross‒sectional study	Kenya	Africa	2002-2004, 2008	- Placental malaria (PM): positive (PM+) = 79 - Smear-negative samples were submicroscopically infected by PCR (PM sub) = 30 - Placental malaria (PM): negative (PM-) = 84	P. falciparum	PM− (75) :19±3, PM+ (77): 19±3, PMsub (28): 19±3	Pregnant women	Malaria vs. non-malarial controls	D-dimers were higher in PM/PM sub cases with low fibrin accumulation compared to PM− placentae	Not specified	Microscopy	ELISA	Manual	Plasma
5	Bashir et al., 2020	Cross‒sectional study	Sudan	Africa	2017	Febrile patients (48), healthy control (48)	P. falciparum	(Mean ± SD) - Malaria cases (42.58 ± 11.1) - Control (33.18 ± 14.6)	Adults (17-65)	Malaria cases only	D-Dimer was high in 37.5% cases	Malaria cases: 0.43 ± 0.44, control: 0.13 ± 0.07 mg/L	Microscopy/RDT	Immunoturbidimetric detection	NycoCard® reagent and method using NycoCard® READER II (SN 67498, Axis-Shield PoC AS, Oslo, Norway).	Plasma
6	Das et al., 2017	Cross‒sectional study	India	Asia	2012	Uncomplicated cases (80), complicated cases (120)	P. falciparum	Uncomplicated cases (29.5), complicated cases (33.0)	Not specified	Severe vs. non-severe malaria	The increased plasma D-dimer level was significantly high in complicated cases as compared to uncomplicated cases (40%)	Elevated D-dimer; (>200 ng/ml) = 40 cases: - 800 – 3200 ng/ml (10 cases) - >3200 ng/ml (3 cases) Die (25 cases): - 800 – 3200 ng/ml (7 cases), - >3200 ng/ml (3 cases) (Data were not specfied the complicated or complicate group)	Microscopy/RDT	D-dimer level (semi quantitative): rapid agglutination assay	Reagent from Tulip diagnostics (P) Ltd, Goa, India	Plasma
7	Dasgupta et al., 2012	Prospective study (cohort)	India	Asia	2007-2009	Malarial infection (80)	P. falciparum/non-P. falciparum	32 year	Children and adults (13-70)	P. falciparum vs. non-P. falciparum	All patients of P. vivax and all patients of P. falciparum presenting with hemorrhagic manifestations had high D-Dimer levels	ug/ml FEU (fibrin equivalent unit). > 0.5 ug/ml is abnormal D-dimer - P. faciparum 87.5% (35 cases/total 40 cases), P.vivax 92.5% (37 cases/total 40 cases) - P. faciparum with hemarage 100% (10 cases/total 10cases), P. vivax with hemarage 100% (12 cases/total 12 cases)	Microscopy	An agglutination of the latex particles	Not specified	Plasma
8	Datta et al., 2011	Cross‒sectional study	India	Asia	Not specified	Malaria (40), control (10)	P. falciparum	Malaria (37.2 ± 15.03), control (age matched)	Adults	Severe vs. non-severe malaria	1. Raised D-dimer levels were observed in 85% of cases 2. D-dimer levels was significantly raised in complicated cases when compared to uncomplicated ones	Cases: 515 ± 299.6 ng/ml, control (not done), complicated (rised D-dimer = 30 cases, normal D-dimer = 2 cases), uncomplicated (Rised D-dimer = 4 cases, normal D-dimer = 4 cases)	Microscopy/RDT	Immunoturbidimetric detection	Tulip XL, FDP, Tulip Diagnostics, India.	Serum
9	Hassan et al., 2021	Case‒control study	Sudan	Africa	2020-2021	Malaria (50), control (healthy individul) (50)	P. falciparum	Malaria (32.86 ± 19.9), control (35.16 ± 20.1); mild (34), moderate (25.8), severe (72.5)	Adults (20-45)	1. P. falciparum vs. non-P. falciparum. 2. D-dimer and parasitemia levels	1. D-dimer levels were considerably greater in P. falciparum malaria non-P. falciparum malaria. 2. D-dimer levels were observed to be considerably greater in patients with high parasitemia than in those with low or moderate parasitemia	Malaria: 2.27 ±1.7 ug/mL, control: 0.47 ± 0.1, mild: 1.997, moderate: 2.507, severe parasitemia: 4.918	Microscopy	Chemiluminescent immunoassay (CLIA)	The Maglumi 800 Chemiluminescence Immunoassay Analyzer	Plasma
10	Huson et al., 2016	Prospective observational study (cohort)	Gabon	Africa	2012-2013	Asymptomatic HIV- (35), Asymptomatic HIV + cART+ (34), Asymtompatic HIV+ cART- (26), Sepsis HIV- (78), Sepsis HIV+ (25), Malaria HIV- (113), Malaria HIV+ (14)	P. falciparum	Median (IQR): Asymptomatic HIV- 38 (28-43), Asymptomatic HIV + cART+ 46(36-54), Asymtompatic HIV+ cART- 38(32-49), Sepsis HIV- 35(25-51), Sepsis HIV+ 38(33-47), Malaria HIV- 31(22-43), Malaria HIV+ 40(28-47)	Adults (≥ 18)	Malaria cases only	Increased plasma levels of D-dimer was observed in malaria	Not specified	Microscopy	Immunoassay principles	An automated blood coagulation analyzer (BCS XP, Siemens Healthcare Diagnostics, Marburg, Germany)	Plasma
11	Jabeen et al., 2022	Cross‒sectional study	Pakistan	Asia	2018	Mild of parasitemia (50), moderate of parasitemia (26), severe of parasitemia (16)	P. falciparum/non-P. falciparum	23.35 ± 14.4 years	Children and adults (3-67)	D-dimer and parasitemia levels	1. D-dimer levels were positively correlated with the degree of parasitemia specifically in P. falciparum as compared to the other species. 2. D-dimer levels were markedly raised in patients with P. falciparum infection with severe parasitemia instead of compared to those in mild or moderate parasitemia.	P. falciparum: 261.533 ± 9.25, P. vivax: 262.69 ± 9.02, mild parasitemia: 256.2 ± 4.33, moderate parasitemia: 264.8 ± 3.3, severe parasitemia: 278 ± 4.4	Microscopy	Immunoturbidimetry	an automated coagulation analyzer (CA600).	Plasma
12	Kaushik et al., 2013	Prospective study (cohort)	India	Asia	2010-2011	P. vivax patient with AKI (63)	Non-P. falciparum	41.59±18.17	Adults (18–82)	Malaria cases only	Positive D-dimer 8%	Positive: n = 5 out of 63 (8%)	Microscopy/RDT	Not specifed	Not specified	Serum
13	Makowiecki et al., 2018	Retrospective study (case‒control study)	Poland	Europe	2013-2017	Malaria (14): severe (13), not severe (1)	Not specified	41.14±17.66	Adults (25-77)	Malaria cases only	All patients presented with elevated level of D-dimers	Not specified	Microscopy/RDT	Not specifed	Not specified	Not specified
14	Meltzer et al., 2019	Retrospective study (case‒control study)	Israel	Asia	2000-2014	Non-immune travelers with malaria (94) - Severe P. faciparum (10) - Non-severe P. faciparum (54) - Non-faciparum (30)	P. falciparum/non-P. falciparum	All cases: 42.4 ±17.7 - P. faciparum (45.1±15) - Non-faciparum (35.5±12.1)	Adults	1. P. falciparum vs. non-P. falciparum. 2. Severe vs. non-severe malaria	1. D-dimer levels were significantly higher in P. facciparum cases. 2. D-dimer levels were significantly higher in patients with severe compared to non-severe P. faciparum.	P. falciparum malaria: 3589±7045, non-P. falciparum malaria: 802±1248, on admission: severe P. falciparum malaria: 4058±3544, non- severe P. falciparum malaria: 3490±7549, non-P. falciparum malaria: 802±1248	Microscopy/RDT/PCR	Not specified	Not specified	Serum
15	Misra et al., 2011	Cross‒sectional study	India	Asia	2008-2009	- Group A: Cases of falciparum malaria with hepatic/renal dysfunction (60), - Group B: Cases of uncomplicated falciparum malaria (20)	P. falciparum	Group A: 37.05 ±14.01, Group B: 34.15 ± 16.89	Children and adults (15-70)	Severe vs. non-severe malaria	1. Group A: raised serum D-dimer (FDP) was found in 53% cases. 2. Group B: raised serum D-dimer (FDP) was found in 30% cases. 3. As observed in patients of falciparum malaria with hepatic and renal dysfunction, there prevailed high incidence of subclinical DIC as evidenced by raised D-dimer (FDP) (53%)	Group A: 384.15 ± 354.61 Group B: 127.63 ± 179.67 ng/mL	Microscopy/RDT	Not specified	Not specified	Serum
16	Mohammed et al., 2019	Cross-sectional study	Sudan	Africa	2019	Malaria cases (50) Controls (50)	Not specified	Malaria: (16 - 26 years) (n =15) (27 - 37 years) (n = 24) (>37 years) (n= 11)	Adults	Malaria vs. non-malarial controls	D-dimer level was significantly higher among patients compared to control	Case: 1.92 ± 1.09, control 0.41 ± 0.10, male: 1.41 ± 1.62, female: 2.28 ± 2.34	Not specified	Chemiluminescent immunoassay (CLIA)	The Maglumi 800 Chemiluminescence Immunoassay Analyzer	Plasma
17	Mohanty et al., 1997	Cross‒sectional study	India	Asia	Not specified	Normal, P. falciparum, P. vivax, Follow up	P. falciparum/non-P. falciparum	P. falciparum: 31.63±13.55, P. vivax: 28.37±7.4	Adults	Malaria cases only	P. vivax cases: No D-dimer could be demonstrated in 10 cases 31 P. falciparum D-dimer tested: - 2 P. falciparum cases: weakly positive - 2 P. falciparum cases: strongly reaction	Not specified	Microscopy	Latex agglutination	Not specified	Plasma
18	Mohapatra et al., 2013	Cross‒sectional study	India	Asia	Not specified	Acute febrile patients (31)	Non-P. falciparum	Not specified	Not specified	Malaria cases only	D-dimer was raised in 90% cases	Negative: value < 0.5 ug/ml Positive: (9 out of 10 cases): 0.5-1, 2-4, 1-2, 1-2, 1-2, <0.5, 4-8, 1-2, 2-4, 1-2 ug/ml	Microscopy/RDT	Not specified	Not specified	Plasma
19	Patel et al., 2020	Prospective study (cohort study)	India	Asia	2 years (not specify the year of conduction)	Malaria (300), healthy individul (300)	P. falciparum/non-P. falciparum	Not specified	Children and adults (3-70)	Malaria cases only	D-dimer was elevated in only 1.7% of all malaria patients.	D-dimer (>255 ng/dL): 5 (1.7%) consising of - P. falciparum 4 (4.9%) - P. vivax 1 (0.4%)	Microscopy	Immunoturbidimetric assay method	ACL Elite Pro Coagulation Analyser	Plasma
20	Poluga et al., 2012	Prospective cohort study	Serbia	Asia	2007-2010	Malaria (34)	P. falciparum/non-P. falciparum	Not specified	Not specified	Malaria cases only	D-dimer was increased in the first phase of the disease	Malaria: immediately after theadmission of patients: 765.36±917.01 Malaria: at the end of antimalarial therapy: 211.40±142.16	Microscopy	Not specified	D-dimer was increased in the first phase	Not specified
21	Rolling et al., 2023	Nested case‒control study	Ghana	Africa	2018	Asymptomatic malaria (100) - Postive by both PCR and RDT (50) - Postive only by PCR (50) Uninfectious control (50)	P. falciparum	Median 32 years	Adults (23-46)	Malaria vs. non-malarial controls	No differences in D-dimer levels when compared asymptomatic P. falciparum to uninfected controls.	Not specified	RDT/PCR	Immunoturbidimetry	an COAG 360 analyser	Plasma
22	Sinha et al., 2013	Retrospective study (case‒control study)	India	Asia	2011	Severe AKI, anemia, and thrombocytopenia following vivax malaria	Non-P. falciparum	15.78±8.69	Children and adults (6-34)	Malaria cases only	D-dimer levels is abnormal in 4 out of 5 cases	Not specified	Microscopy	Not specified	Not specified	Not specified
23	Stauga et al., 2013	Case‒control study	Germany	Europe	2007-2011	Complicated malaria (12) Uncomplicate malaria (67) Control (41)	P. falciparum	Malaria: 43.8 years, Complicated malaria: (51.7 years), uncomplicate malaria (42.4 years), control (32.5 years)	Adults (21-72)	1. Malaria vs. non-malarial controls. 2. Severe vs. non-severe malaria	1. Malaria patients vs. controls: the serum D-dimer levels were significantly higher in the patient group when compared to control. 2. The median value of D-dimer levels was higher in complicated malaria compared to uncomplicated malaria	Control: No D-dimer value presented in the article, complicated malaria (7 out of 12): median 3.7 mg/L, uncomplicate malaria (59 out of 67): median 1.4 mg/L	Microscopy	Standard in-house test	Not specified	Not specified
24	Struck et al., 2020	Cross‒sectional study	Ghana	Africa	2010-2015	Malaria (38), healthy control (10), bacteria blood stream infection (BSI) (30)	P. falciparum	Malaria: 24.0 (13.5–37.5) months, BSI: 28.5 (12.0–36.0) months, healthy control: 20 (13.5 – 36) months	Children (≤5 years)	Malaria vs. non-malarial controls	Increased concentration levels of D-dimer levels in malaria patients compared with healthy controls.	Malaria: median 315.1331 ng/mL BSI: median 151.10205 ng/mL	Microscopy	Enzyme-linked immunosorbent assay (ELISA)	HCVD2MAG (Merck millipore kit)	Serum
