# Supplementary material for: Elevations in D-dimer levels in patients with Plasmodium infections: a systematic review and meta-analysis
Source: Sci Rep. 2025 Jan 5;15:858. doi: 10.1038/s41598-024-84907-x (PMC11701129; doi:10.1038/s41598-024-84907-x)
Supplement: Supplementary file 3 — Supplementary Material 3 [file 41598_2024_84907_MOESM3_ESM.xls]

## Sheet: All studies
Table S3. Methodological quality of the include studies
JBI critical appraisal checklist for analytical cross sectional studies
No.	Study	1. Were the criteria for inclusion in the sample clearly defined?	2. Were the study subjects and the setting described in detail?	3. Was the exposure measured in a valid and reliable way?	4. Were objective, standard criteria used for measurement of the condition?	5. Were confounding factors identified?	6. Were strategies to deal with confounding factors stated?	7. Were the outcomes measured in a valid and reliable way?	8. Was appropriate statistical analysis used?	Overall appraisal:
1	Aninagyei et al., 2021	Yes	Yes	Yes	Yes	Unclear	Unclear	Yes	Yes	Included
2	Akwuebu et al., 2021	Yes	Yes	Yes	Yes	Unclear	Unclear	Yes	Yes	Included
3	Avery et al., 2012	Yes	Yes	Yes	Yes	Yes	Yes	Yes	Yes	Included
4	Bashir et al., 2020	Yes	Yes	Yes	Yes	No	No	Yes	Yes	Included
5	Das et al., 2017	Yes	Yes	Yes	Yes	No	No	Yes	Unclear	Included
6	Datta et al., 2011	Yes	Unclear	Yes	Yes	No	No	Yes	Unclear	Included
7	Jabeen et al., 2022	Yes	Yes	Yes	Yes	Yes	Yes	Yes	Yes	Included
8	Misra et al., 2011	Yes	Yes	Yes	Yes	No	No	Unclear	Unclear	Included
9	Mohammed et al., 2019	Yes	Unclear	Unclear	Yes	No	No	Yes	Yes	Included
10	Mohanty et al., 1997	Yes	Unclear	Yes	Yes	Unclear	Unclear	Yes	Yes	Included
11	Mohapatra et al., 2013	Yes	Unclear	Yes	Unclear	Unclear	No	Unclear	Unclear	Included
12	Struck et al., 2020	Yes	Yes	Yes	Yes	Yes	Yes	Yes	Yes	Included
	JBI critical appraisal checklist for case control studies
	Study	1. Were the groups comparable other than the presence of disease in cases or the absence of disease in controls?	2. Were cases and controls matched appropriately?	3. Were the same criteria used for identification of cases and controls?	4. Was exposure measured in a standard, valid and reliable way?	5. Was exposure measured in the same way for cases and controls?	6. Were confounding factors identified?	7. Were strategies to deal with confounding factors stated?	8. Were outcomes assessed in a standard, valid and reliable way for cases and controls?	9. Was the exposure period of interest long enough to be meaningful?	10. Was appropriate statistical analysis used?	Overall appraisal:
1	Abdallah et al., 2019	Unclear	Yes	Yes	Yes	Yes	No	No	Yes	Yes	Yes	Included
2	Hassan et al., 2021	Yes	Yes	Yes	Yes	Yes	Unclear	Unclear	Yes	Yes	Yes	Included
3	Makowiecki et al., 2018	Unclear	Unclear	Yes	Yes	Yes	No	No	Unclear	Unclear	Unclear	Included
4	Meltzer et al., 2019	Unclear	Unclear	Yes	Yes	Yes	Unclear	No	Unclear	Unclear	Yes	Included
5	Rolling et al., 2023	Unclear	Yes	Yes	Yes	Yes	Unclear	Unclear	Yes	Yes	Yes	Included
6	Sinha et., 2013	Unclear	Unclear	Yes	Yes	Yes	Unclear	Unclear	Yes	Unclear	Unclear	Included
7	Stauga et al., 2013	Unclear	Unclear	Yes	Yes	Yes	No	No	Yes	Yes	Yes	Included
	JBI critical appraisal checklist for cohort studies
No.	Study	1. Were the two groups similar and recruited from the same population?	2. Were the exposures measured similarly to assign people to both exposed and unexposed groups?	3. Was the exposure measured in a valid and reliable way?	4. Were confounding factors identified?	5. Were strategies to deal with confounding factors stated?	6. Were the groups/participants free of the outcome at the start of the study (or at the moment of exposure)?	7. Were the outcomes measured in a valid and reliable way?	8. Was the follow up time reported and sufficient to be long enough for outcomes to occur?	9. Was follow up complete, and if not, were the reasons to loss to follow up described and explored?	10. Were strategies to address incomplete follow up utilized?	11. Was appropriate statistical analysis used?	Overall appraisal:
1	Dasgupta et al., 2012	Unclear	Unclear	Yes	Unclear	Unclear	Unclear	Yes	Unclear	Unclear	Unclear	Yes	Included
2	Huson et al., 2016	Yes	Yes	Yes	Unclear	Unclear	Yes	Yes	Unclear	Unclear	Unclear	Yes	Included
3	Kaushik et al., 2013	Unclear	Unclear	Yes	Unclear	Unclear	Yes	Yes	Yes	Yes	No	Yes	Included
4	Patel et al., 2020	Unclear	Yes	Yes	Unclear	Unclear	Unclear	Yes	Unclear	Unclear	Unclear	Yes	Included
5	Poluga et al., 2012	Unclear	Unclear	Yes	No	No	Unclear	Unclear	Unclear	Unclear	Unclear	Yes	Included
